# Supplementary material for: Condensation of Benzyl Carbamate with Glyoxal in Polar Protic and Aprotic Solvents
Source: Molecules. 2023 Nov 17;28(22):7648. doi: 10.3390/molecules28227648 (PMC10675631; doi:10.3390/molecules28227648)
Supplement: Supplementary file 1 [file molecules-28-07648-s001.zip]

Archive with 1 entries (1 files):
- molecules-2727035-supplementary.pdf
